# Supplementary material for: Netflow Python library – A free software tool for the generation and analysis of pore or flow networks
Source: MethodsX. 2021 Nov 23;8:101592. doi: 10.1016/j.mex.2021.101592 (PMC8720893; doi:10.1016/j.mex.2021.101592)
Supplement: Supplementary file 1 [file mmc1.zip]

Archive with 1 entries (1 files):
- netflow.tar.bz2
